# Supplementary material for: Radiomics-Based Prediction of Collateral Status from CT Angiography of Patients Following a Large Vessel Occlusion Stroke
Source: Diagnostics (Basel). 2024 Feb 23;14(5):485. doi: 10.3390/diagnostics14050485 (PMC10930945; doi:10.3390/diagnostics14050485)
Supplement: Supplementary file 1 [file diagnostics-14-00485-s001.zip]

Archive with 1 entries (1 files):
- diagnostics-2843178-supplementary.pdf
